# Supplementary material for: Safety and Feasibility Study of the Medical Care Pit Walking Support System for Rehabilitation of Acute Stroke Patients
Source: J Clin Med. 2023 Aug 19;12(16):5389. doi: 10.3390/jcm12165389 (PMC10455835; doi:10.3390/jcm12165389)
Supplement: Supplementary file 1 [file jcm-12-05389-s001.zip]

Archive with 1 entries (1 files):
- jcm-2532634-supplementary.mp4
